# Supplementary material for: Novel approach to HER2 quantification using phosphor-integrated dots in human breast invasive cancer microarray
Source: PLoS One. 2024 May 15;19(5):e0303614. doi: 10.1371/journal.pone.0303614 (PMC11095758; doi:10.1371/journal.pone.0303614)
Supplement: S1 Dataset — (XLSX) [file pone.0303614.s004.xlsx]

## Sheet: TMA data
Position	Organ/Anatomic Site	Comments by pathologist_1	DAB(pathologist_1)	DAB(pathologist_2)	DAB(re-evaluated by pathologist_1)	PID(N=1)	PID(N=2)	PID(N=3)	PID(Negative)
A1	Breast	IDC, invasive ductal carcinoma	0	0	0	5006.94	4391.45	4211.41	2492.48
A2	Breast	IDC, invasive ductal carcinoma	0	0	0	5706.45	4799.61	4400.41	2887.54
A3	Breast	IDC, invasive ductal carcinoma	0	0	0	5027.31	5641.94	5170.3	4396.62
A4	Breast	IDC, invasive ductal carcinoma	0	0	0	4968.6	5029.48	4777.41	4549.13
A5	Breast	DCIS, ductal carcinoma in situ	0	0	0	5419.17	2877.82	3988.81	2421.59
A6	Breast	DCIS, ductal carcinoma in situ	0	0	0	4349.32	2971.71	3259.61	2949.61
A7	Breast	IDC, invasive ductal carcinoma	2+	2+	2+	13401	6812.05	8495.14	2867.31
A8	Breast	IDC, invasive ductal carcinoma	2+	2+	2+	13124.7	7049.71	9887.09	3173.07
A9	Breast	IDC, invasive ductal carcinoma	3+	2+	3+	49055.1	24330.7	44571	2373.06
A10	Breast	IDC, invasive ductal carcinoma	3+	2+	3+	48620.2	34923.5	41887.7	2963.62
A11	Breast	DCIS, ductal carcinoma in situ	2+	2+	2+	11643.3	7058.15	7723.34	3417.2
A12	Breast	DCIS, ductal carcinoma in situ	2+	2+	2+	7581.9	9488.31	5429.18	4385.75
A13	Breast	IDC, invasive ductal carcinoma	0	0	0	4167.28	4689.74	4770.11	2620.65
A14	Breast	IDC, invasive ductal carcinoma	0	0	0	2197.97	2349.06	1536.19	2701.36
A15	Breast	IDC, invasive ductal carcinoma	3+	3+	3+	40220.2	23879.5	32499.1	2801.9
A16	Breast	IDC, invasive ductal carcinoma	3+	3+	3+	36562	27717.9	43443.2	2639.25
B1	Breast	IDC, invasive ductal carcinoma	1+	1+	1+	6950.32	5541.94	7080.98	3245.29
B2	Breast	IDC, invasive ductal carcinoma	1+	1+	1+	6765	5427.74	6347.9	3284.59
B3	Breast	IDC, invasive ductal carcinoma	3+	2+	3+	32171.2	42935.5	41048.9	0
B4	Breast	Core peeling	-	-	-	-	-	-	-
B5	Breast	IDC, invasive ductal carcinoma	3+	3+	3+	37018.1	29578.6	33253.4	3454.66
B6	Breast	IDC, invasive ductal carcinoma	3+	3+	3+	33995.3	27265.3	30162.4	3659.37
B7	Breast	IDC, invasive ductal carcinoma	0	0	0	6116.29	5604.67	5016.5	4335.33
B8	Breast	IDC, invasive ductal carcinoma	0	0	0	5934.88	5575.52	5093.32	4151.62
B9	Breast	IDC, invasive ductal carcinoma	3+	3+	3+	39041.3	37008	38449.5	2343.55
B10	Breast	IDC, invasive ductal carcinoma	3+	3+	3+	52234.5	50106.6	49410.9	4540.35
B11	Breast	IDC, invasive ductal carcinoma	0	0	0	3227.36	3504.72	2874.56	2579.98
B12	Breast	IDC, invasive ductal carcinoma	0	0	0	4754.07	4056.35	3920.64	2306.27
B13	Breast	IDC, invasive ductal carcinoma	0	0	0	4645.67	3600.2	3507.74	2637.78
B14	Breast	IDC, invasive ductal carcinoma	0	0	0	5118.12	3337.76	4734.58	2853.37
B15	Breast	IDC, invasive ductal carcinoma	0	0	0	4141.62	3274.17	2579.16	2964.64
B16	Breast	IDC, invasive ductal carcinoma	0	0	0	4510.03	2532.14	3840.85	2760.02
C1	Breast	DCIS, ductal carcinoma in situ	3+	3+	3+	37725.9	23939.1	30099.4	2842.24
C2	Breast	DCIS, ductal carcinoma in situ	3+	3+	3+	34833.8	31915.3	31546	2931.52
C3	Breast	IDC, invasive ductal carcinoma	3+	3+	3+	34219	35681.7	30456.3	2645.93
C4	Breast	IDC, invasive ductal carcinoma	3+	3+	3+	34609.7	39433.5	27432.6	3521.26
C5	Breast	IDC, invasive ductal carcinoma	3+	3+	3+	39653.5	35601	35280.4	4327.21
C6	Breast	IDC, invasive ductal carcinoma	3+	3+	3+	41216.8	37284	35108.8	3319.94
C7	Breast	IDC, invasive ductal carcinoma	3+	3+	3+	49872.7	49618.6	46152.1	2364.27
C8	Breast	IDC, invasive ductal carcinoma	3+	3+	3+	42219.3	42880.5	42512.9	2354.09
C9	Breast	IDC, invasive ductal carcinoma	0	0	0	4282.17	3516.68	3838.95	2049.29
C10	Breast	DCIS, ductal carcinoma in situ	0	0	0	3085.15	3209.87	3483.42	2010.17
C11	Breast	IDC, invasive ductal carcinoma	2+	2+	3+	17017	17973.7	13547.2	3222.36
C12	Breast	IDC, invasive ductal carcinoma	2+	2+	3+	15822.8	15858.9	10461.2	3362.3
C13	Breast	IDC, invasive ductal carcinoma	0	0	0	3456.38	3701.95	2939.64	2280.48
C14	Breast	DCIS, ductal carcinoma in situ	0	0	0	2996.26	2825.06	3165.84	2449.07
C15	Breast	DCIS, ductal carcinoma in situ	3+	3+	3+	43601	39498.7	39348.5	3916.23
C16	Breast	DCIS, ductal carcinoma in situ	3+	3+	3+	34203.8	26521.1	29073.2	3961.9
D1	Breast	IDC, invasive ductal carcinoma	0	0	0	4347.34	4629.69	4173.82	2353.75
D2	Breast	IDC, invasive ductal carcinoma	0	0	0	4734.88	5156.64	4671.82	3555.59
D3	Breast	IDC, invasive ductal carcinoma	0	0	0	5388.62	6392.73	6377.92	5331.39
D4	Breast	IDC, invasive ductal carcinoma	0	0	0	5411.03	6237.99	5758.7	4905.26
D5	Breast	IDC, invasive ductal carcinoma	0	0	0	4063.98	4676.44	4250.87	3506.6
D6	Breast	IDC, invasive ductal carcinoma	0	0	0	3717.34	4289.17	3600.54	2723.98
D7	Breast	DCIS, ductal carcinoma in situ	0	0	0	3150.65	2966.59	3548.58	1840.84
D8	Breast	IDC, invasive ductal carcinoma	0	0	0	2886.98	2323.59	2309.79	1513.55
D9	Breast	DCIS, ductal carcinoma in situ	3+	3+	3+	19321.2	16474.4	15340	2860.43
D10	Breast	DCIS, ductal carcinoma in situ	3+	3+	3+	26341.7	27005.4	24092.4	3355.99
D11	Breast	IDC, invasive ductal carcinoma	2+	1+	2+	15778.2	19250.8	15126.2	2131.3
D12	Breast	IDC, invasive ductal carcinoma	2+	1+	2+	14694.8	18337.4	13126.9	2114.59
D13	Breast	IDC, invasive ductal carcinoma	0	0	0	3258.54	4893.51	3262.97	2685.86
D14	Breast	IDC, invasive ductal carcinoma	0	0	0	4536.78	3589.64	4171.44	2239.15
D15	Breast	IDC, invasive ductal carcinoma	2+	2+	2+	34129.4	31070.3	24471.6	2456.03
D16	Breast	IDC, invasive ductal carcinoma	2+	2+	2+	26357.3	24947.7	23685.1	2864.67
E1	Breast	IDC, invasive ductal carcinoma	0	0	0	3083.15	3196.99	3322.75	2579.35
E2	Breast	IDC, invasive ductal carcinoma	0	0	0	3157.26	3431.77	3340.78	2286.1
E3	Breast	IDC, invasive ductal carcinoma	0	0	0	4543.26	5166.9	3517.62	1863.93
E4	Breast	IDC, invasive ductal carcinoma	0	0	0	4079.49	4132.25	3952.71	2788.19
E5	Breast	Core peeling	-	-	-	-	-	-	-
E6	Breast	IDC, invasive ductal carcinoma	0	0	0	4277.78	5587.97	2549.63	1537.88
E7	Breast	IDC, invasive ductal carcinoma	0	0	0	4257.91	4315.43	4103.34	2333.34
E8	Breast	IDC, invasive ductal carcinoma	0	0	0	4841.17	4217.27	4129.6	2166.58
E9	Breast	IDC, invasive ductal carcinoma	0	0	0	3611.98	3020.01	3362.16	2420.38
E10	Breast	IDC, invasive ductal carcinoma	0	0	0	3575.98	3280.94	3764.76	4007.08
E11	Breast	IDC, invasive ductal carcinoma	0	0	0	3491.94	3638.27	3402.24	2879.5
E12	Breast	IDC, invasive ductal carcinoma	0	0	0	3148.2	3523.8	2918.97	2331.74
E13	Breast	DAB judgment not possible by insufficient fixation	-	-	-	38951.6	42807.7	40462.8	2589.81
E14	Breast	DAB judgment not possible by insufficient fixation	-	-	-	21515.8	20549.4	23077.8	2358.45
E15	Breast	IDC, invasive ductal carcinoma	0	0	0	3901.57	3130.63	2566.45	2600.33
E16	Breast	IDC, invasive ductal carcinoma	0	0	0	4164.36	3263.35	3423.95	2672.86
F1	Breast	IDC, invasive ductal carcinoma	1+	1+	1+	8742.01	9515.84	8570.94	1912.37
F2	Breast	IDC, invasive ductal carcinoma	1+	1+	1+	11908.8	13284.3	11552.9	2327.87
F3	Breast	DAB judgment not possible by insufficient fixation	-	-	-	37187.3	33668.1	32431.4	2641.54
F4	Breast	DAB judgment not possible by insufficient fixation	-	-	-	44087.1	46738.9	43585.9	2731.88
F5	Breast	IDC, invasive ductal carcinoma	3+	3+	3+	43817.8	46650.3	49071.6	2167.97
F6	Breast	IDC, invasive ductal carcinoma	3+	3+	3+	43022.7	43382.1	48215.8	1805.74
F7	Breast	IDC, invasive ductal carcinoma	0	0	0	4363.04	3756.07	3462.96	2752.79
F8	Breast	DCIS, ductal carcinoma in situ	0	0	0	3461.03	3167.77	3642.5	2762.29
F9	Breast	IDC, invasive ductal carcinoma	0	0	0	3060.64	2862.38	3088.1	2906.01
F10	Breast	IDC, invasive ductal carcinoma	0	0	0	3667.12	3582.97	3340.16	3965.15
F11	Breast	IDC, invasive ductal carcinoma	3+	3+	3+	37562.4	35356.7	34182.7	2192.84
F12	Breast	IDC, invasive ductal carcinoma	3+	3+	3+	35300.9	41395.5	33037	2251.6
F13	Breast	IDC, invasive ductal carcinoma	0	0	0	3288.16	3275.63	2894.64	2513.22
F14	Breast	IDC, invasive ductal carcinoma	0	0	0	3933.28	3198.2	3450.03	2135.36
F15	Breast	IDC, invasive ductal carcinoma	0	0	0	4322.59	4596.53	3792.94	2746.42
F16	Breast	IDC, invasive ductal carcinoma	0	0	0	3912.78	4133.53	4430.79	2266.64
G1	Breast	IDC, invasive ductal carcinoma	2+	2+	2+	20250.2	20044.8	18041.7	2137.76
G2	Breast	IDC, invasive ductal carcinoma	2+	2+	2+	22777.6	23589	19962.6	2638.88
G3	Breast	IDC, invasive ductal carcinoma	0	0	0	3878.07	2965.03	2424.29	2573.09
G4	Breast	IDC, invasive ductal carcinoma	0	0	0	5532.22	5690.2	4295.46	2395.97
G5	Breast	IDC, invasive ductal carcinoma	2+	2+	2+	17623.1	16671.7	14518.8	1670.9
G6	Breast	IDC, invasive ductal carcinoma	2+	2+	2+	17147	17250.3	15699	1548.99
G7	Breast	IDC, invasive ductal carcinoma	0	0	0	4144.8	3938.32	4216.28	2362.32
G8	Breast	IDC, invasive ductal carcinoma	0	0	0	3454.65	3426.38	3344.37	1817.65
G9	Breast	IDC, invasive ductal carcinoma	0	0	0	4207.81	3349	3757.51	2739.97
G10	Breast	IDC, invasive ductal carcinoma	0	0	0	3546.26	3584.3	3838.47	2734.58
G11	Breast	IDC, invasive ductal carcinoma	0	0	0	3954.1	4099.4	3146.04	2955.42
G12	Breast	IDC, invasive ductal carcinoma	0	0	0	3193.64	3772.83	2642.49	2728.98
G13	Breast	IDC, invasive ductal carcinoma	0	0	0	3672.91	3711.41	2900.27	2810.37
G14	Breast	IDC, invasive ductal carcinoma	0	0	0	4330.23	4102.41	4554.43	3216.71
G15	Breast	DCIS, ductal carcinoma in situ	0	0	0	4719.45	4781.38	3550.4	3757.87
G16	Breast	DCIS, ductal carcinoma in situ	0	0	0	3609.82	3363.71	3614.13	2259.32
H1	Breast	IDC, invasive ductal carcinoma	1+	0	1+	5046.08	5952.54	4661.83	3715.41
H2	Breast	IDC, invasive ductal carcinoma	1+	0	1+	5716.43	5031.35	4791.54	4073.78
H3	Breast	DCIS, ductal carcinoma in situ	3+	3+	3+	34197.1	25651.1	22104.6	2804.76
H4	Breast	DCIS, ductal carcinoma in situ	3+	3+	3+	22931.9	22418.4	19646.5	3119.06
H5	Breast	IDC, invasive ductal carcinoma	1+	1+	1+	12585.1	14890.4	13513.4	3240.79
H6	Breast	IDC, invasive ductal carcinoma	1+	1+	1+	8155.97	8638.76	7473.91	2818.09
H7	Breast	IDC, invasive ductal carcinoma	0	0	1+	6012.2	5497.82	4864.89	4335.43
H8	Breast	IDC, invasive ductal carcinoma	0	0	1+	5612.08	4468.22	4911.33	3757.44
H9	Breast	IDC, invasive ductal carcinoma	0	0	0	5304.82	3525.21	4002.57	2290.32
H10	Breast	IDC, invasive ductal carcinoma	0	0	0	4104.74	4346.73	3817.81	3525.76
H11	Breast	IDC, invasive ductal carcinoma	3+	3+	3+	45424.8	39007.7	37343.2	4626.79
H12	Breast	IDC, invasive ductal carcinoma	3+	3+	3+	50530.9	42698.3	38646	3428.36
H13	Breast	IDC, invasive ductal carcinoma	0	0	0	4055.88	3968.56	1863.47	2610.71
H14	Breast	IDC, invasive ductal carcinoma	0	0	0	4083.47	2686.24	3263.33	3225.39
H15	Breast	No cancer	-	-	-	-	-	-	-
H16	Breast	IDC, invasive ductal carcinoma	3+	2+	3+	43112.6	36301.1	38806.2	3485.17
I1	Breast	IDC, invasive ductal carcinoma	0	0	0	3458.93	3843.18	2829.54	2509.22
I2	Breast	IDC, invasive ductal carcinoma	0	0	0	3647.14	3316.07	3011.43	3063.03
I3	Breast	IDC, invasive ductal carcinoma	1+	1+	1+	11954.7	9719.76	8834.62	3880.63
I4	Breast	IDC, invasive ductal carcinoma	0	0	1+	6275.06	6356.16	5939.2	3303.86
I5	Breast	IDC, invasive ductal carcinoma	3+	3+	3+	50623.7	50685.5	49112.6	2900.33
I6	Breast	IDC, invasive ductal carcinoma	3+	3+	3+	47390.8	47602.1	47472.6	3413.46
I7	Breast	DCIS, ductal carcinoma in situ	1+	0	1+	7632.14	6677.93	6827.28	3295.18
I8	Breast	DCIS, ductal carcinoma in situ	1+	0	1+	7931.26	8224.5	8040.46	4091.15
I9	Breast	IDC, invasive ductal carcinoma	3+	3+	3+	44464.8	45882.3	44427.2	2759.13
I10	Breast	IDC, invasive ductal carcinoma	3+	3+	3+	49650.1	47185	45174.6	3264.86
I11	Breast	IDC, invasive ductal carcinoma	0	0	0	9987.59	8457.63	6816.4	4502.32
I12	Breast	IDC, invasive ductal carcinoma	0	0	0	4479.77	6038.91	3630.53	4511.53
I13	Breast	IDC, invasive ductal carcinoma	1+	1+	1+	16621.4	15958.1	14115.2	3538.68
I14	Breast	IDC, invasive ductal carcinoma	1+	1+	1+	14564.2	12092.6	13845.2	3011.98
I15	Breast	IDC, invasive ductal carcinoma	3+	3+	3+	42178.1	40500.3	34526.7	2974.83
I16	Breast	IDC, invasive ductal carcinoma	3+	3+	3+	42443.1	35658	38300.8	3855.07
J1	Breast	IDC, invasive ductal carcinoma	0	0	0	3587.95	3758.75	3479.97	3358
J2	Breast	IDC, invasive ductal carcinoma	0	0	0	3798.53	3967.89	3002.4	3506.69
J3	Breast	DCIS, ductal carcinoma in situ	0	0	0	3381.3	3187.27	2796.15	2943.64
J4	Breast	IDC, invasive ductal carcinoma	0	0	0	2730.89	2036.49	2348.56	2004.5
J5	Breast	IDC, invasive ductal carcinoma	1+	1+	1+	4854.09	4935.75	4364.72	3957.95
J6	Breast	IDC, invasive ductal carcinoma	1+	1+	1+	4335.36	4675.61	4724.71	3846.28
J7	Breast	IDC, invasive ductal carcinoma	0	0	0	4429.66	4160.27	4201.87	4699.78
J8	Breast	IDC, invasive ductal carcinoma	0	0	0	4402.97	7761.7	4020.49	3740.76
J9	Breast	IDC, invasive ductal carcinoma	3+	3+	3+	24849.9	26228.3	23809.8	2598.69
J10	Breast	IDC, invasive ductal carcinoma	3+	3+	3+	15279.5	14485.3	14044.5	3357.88
J11	Breast	IDC, invasive ductal carcinoma	0	0	0	4465.28	4848.65	4419.16	5212.22
J12	Breast	IDC, invasive ductal carcinoma	0	0	0	4243.34	4911.04	3841.82	5712.42
J13	Breast	IDC, invasive ductal carcinoma	0	0	0	4265.99	3709.42	3761.29	3412.06
J14	Breast	IDC, invasive ductal carcinoma	0	0	0	4911.05	3133.13	4299.05	2849.52
J15	Breast	IDC, invasive ductal carcinoma	0	0	0	3793.22	3679.35	2590.53	2843.85
J16	Breast	IDC, invasive ductal carcinoma	0	0	0	4806.83	3670.95	3711.16	2923.59
K1	Breast	IDC, invasive ductal carcinoma	3+	3+	3+	44364.8	45632.2	43451.9	2171.39
K2	Breast	IDC, invasive ductal carcinoma	3+	3+	3+	34977.6	35841.7	39064.7	2784.76
K3	Breast	IDC, invasive ductal carcinoma	0	0	0	3784.01	3607.53	3971.47	3594.27
K4	Breast	IDC, invasive ductal carcinoma	0	0	0	3850.53	4309.23	4431.91	4384.91
K5	Breast	IDC, invasive ductal carcinoma	0	0	0	3461.74	4336.52	4558.8	2901.43
K6	Breast	IDC, invasive ductal carcinoma	0	0	0	3576.62	3662.71	4127.6	3357.31
K7	Breast	IDC, invasive ductal carcinoma	3+	3+	3+	45690	46007	45984.9	2980.42
K8	Breast	IDC, invasive ductal carcinoma	3+	3+	3+	52172.7	53308.4	53048.8	2692.54
K9	Breast	IDC, invasive ductal carcinoma	3+	3+	3+	44454.4	47708.3	45541.7	2626.96
K10	Breast	IDC, invasive ductal carcinoma	3+	3+	3+	47215.1	45314.1	46490.5	2702.06
K11	Breast	DAB judgment not possible by insufficient fixation	-	-	-	24661.7	25638.2	22860.8	3095.66
K12	Breast	DAB judgment not possible by insufficient fixation	-	-	-	26450.6	31976.1	24170	3171.34
K13	Breast	IDC, invasive ductal carcinoma	0	0	0	4041.9	3229.17	3515.54	4098.14
K14	Breast	IDC, invasive ductal carcinoma	0	0	0	4104.4	2912.84	3756.81	2800.01
K15	Breast	No cancer	-	-	-	-	-	-	-
K16	Breast	No cancer	-	-	-	-	-	-	-
L1	Breast	DAB judgment not possible by insufficient fixation	-	-	-	36013.8	36511.1	33695	2971.96
L2	Breast	DAB judgment not possible by insufficient fixation	-	-	-	44100.9	42092.7	39612.1	3273.03
L3	Breast	IDC, invasive ductal carcinoma	0	0	0	4217.56	3998.28	2870.31	2089.83
L4	Breast	IDC, invasive ductal carcinoma	0	0	0	5018.03	4229.35	4068.78	2137.91
L5	Breast	IDC, invasive ductal carcinoma	0	0	0	5928.11	5861.46	5512.04	2737.83
L6	Breast	IDC, invasive ductal carcinoma	0	0	0	5709.83	5172.76	4550.32	2683.61
L7	Breast	Cytoplasmic staining	-	-	-	45387.6	48880.2	49395.6	2897.79
L8	Breast	Cytoplasmic staining	-	-	-	47101.5	44007.7	44437.8	2394.17
L9	Breast	IDC, invasive ductal carcinoma	3+	3+	3+	45236.7	43776.5	43612.5	2657.39
L10	Breast	IDC, invasive ductal carcinoma	3+	3+	3+	36589.8	36831.7	39325.3	5002.19
L11	Breast	IDC, invasive ductal carcinoma	0	0	0	4988.16	4990.31	4245.22	2918.17
L12	Breast	IDC, invasive ductal carcinoma	0	0	0	5176.95	5130.61	3539.66	2966.31
L13	Breast	IDC, invasive ductal carcinoma	0	0	0	4503.9	3518.4	3763.51	3520.49
L14	Breast	IDC, invasive ductal carcinoma	0	0	0	5054.06	3130.72	4831.29	3714.76
L15	Breast	IDC, invasive ductal carcinoma	0	0	0	7950.03	7615.96	4650.21	4210.34
L16	Breast	IDC, invasive ductal carcinoma	0	0	0	8389.32	5910.06	6606.71	3760.39
M1	Breast	IDC, invasive ductal carcinoma	0	0	0	3747.51	3848.98	3189.41	3025.23
M2	Breast	IDC, invasive ductal carcinoma	0	0	0	3348.34	3188.35	2725.6	2698.96
M3	Breast	IDC, invasive ductal carcinoma	0	0	0	3747.88	4245.17	3637.97	3115.37
M4	Breast	IDC, invasive ductal carcinoma	0	0	0	4181.37	4666.12	4144.89	3943.73
M5	Breast	IDC, invasive ductal carcinoma	1+	1+	1+	8704.96	7775.42	6983.03	3223.56
M6	Breast	IDC, invasive ductal carcinoma	1+	1+	1+	11017.6	10352.4	8844.28	3956.91
M7	Breast	IDC, invasive ductal carcinoma	0	0	0	4717.55	3689.51	3690.46	4712.66
M8	Breast	IDC, invasive ductal carcinoma	0	0	0	5381.66	4123.05	4588.94	4347.77
M9	Breast	IDC, invasive ductal carcinoma	0	0	0	5580.12	2946.38	3761.83	2355.1
M10	Breast	IDC, invasive ductal carcinoma	0	0	0	4241.88	3988.42	2138.07	2423.64
M11	Breast	IDC, invasive ductal carcinoma	1+	1+	1+	19438.3	21598.1	9781.77	4274.47
M12	Breast	IDC, invasive ductal carcinoma	2+	2+	2+	19478.6	20006.7	6336.83	4386.81
M13	Breast	IDC, invasive ductal carcinoma	0	0	0	5459.13	5167.6	3983.07	4007.75
M14	Breast	IDC, invasive ductal carcinoma	0	0	0	5905.91	3718.5	5087.81	4798.07
M15	Breast	DCIS, ductal carcinoma in situ	0	0	0	5738.23	5685.83	3744.1	3877.94
M16	Breast	DCIS, ductal carcinoma in situ	0	0	0	5885.27	4597.98	4139.21	2851.23
